# Supplementary material for: Racial disparities in calculated risk for bronchopulmonary dysplasia: a dataset
Source: Data Brief. 2020 May 11;30:105674. doi: 10.1016/j.dib.2020.105674 (PMC7248447; doi:10.1016/j.dib.2020.105674)
Supplement: Supplementary file 1 [file mmc1.xlsx]

## Sheet: Sheet1
id_number	gestational_age	birthweight	sex	race	day_of_life	vent	fio2	death_risk	severe_bpd_risk	mod_bpd_risk	mild_bpd_risk	no_bpd_risk	mod_severe
1	24	650	M	W	7	SIMV	21	15.8	32.6	36.5	14.3	0.7	69.1
2	24	650	M	W	7	SIMV	30	18.6	31.7	35.5	13.6	0.6	67.2
3	24	650	M	W	7	SIMV	40	22.1	30.5	34.2	12.7	0.5	64.7
4	24	650	M	W	7	SIMV	50	26.1	29.1	32.6	11.8	0.4	61.7
5	24	650	M	W	7	SIMV	60	30.5	27.5	30.9	10.8	0.3	58.4
6	24	650	M	W	7	SIMV	70	35.3	25.7	28.9	9.8	0.2	54.6
7	24	650	M	W	7	SIMV	80	40.4	23.8	26.8	8.9	0.2	50.6
8	24	650	M	W	7	SIMV	90	45.7	21.8	24.5	7.9	0.1	46.3
9	24	650	M	W	7	SIMV	100	51.1	19.7	22.2	6.9	0.1	41.9
10	24	650	M	B	7	SIMV	21	27.1	27.7	29.8	14.4	1	57.5
11	24	650	M	B	7	SIMV	30	31.2	26.3	28.4	13.3	0.8	54.7
12	24	650	M	B	7	SIMV	40	36.1	24.6	26.6	12.1	0.6	51.2
13	24	650	M	B	7	SIMV	50	41.3	22.8	24.6	10.9	0.5	47.4
14	24	650	M	B	7	SIMV	60	46.7	20.8	22.5	9.7	0.4	43.3
15	24	650	M	B	7	SIMV	70	52.1	18.8	20.3	8.5	0.3	39.1
16	24	650	M	B	7	SIMV	80	57.5	16.8	18.2	7.4	0.2	35
17	24	650	M	B	7	SIMV	90	62.7	14.8	16	6.3	0.2	30.8
18	24	650	M	B	7	SIMV	100	67.6	12.9	14	5.4	0.1	26.9
19	24	650	M	H	7	SIMV	21	19.1	34.1	28.6	17.3	0.9	62.7
20	24	650	M	H	7	SIMV	30	22.4	32.9	27.7	16.3	0.7	60.6
21	24	650	M	H	7	SIMV	40	26.4	31.5	26.5	15.1	0.6	58
22	24	650	M	H	7	SIMV	50	30.9	29.7	25	13.9	0.5	54.7
23	24	650	M	H	7	SIMV	60	35.7	27.8	23.4	12.6	0.4	51.2
24	24	650	M	H	7	SIMV	70	40.9	25.8	21.7	11.4	0.3	47.5
25	24	650	M	H	7	SIMV	80	46.2	23.6	19.9	10.1	0.2	43.5
26	24	650	M	H	7	SIMV	90	51.7	21.3	18	8.9	0.2	39.3
27	24	650	M	H	7	SIMV	100	57	19	16.1	7.7	0.1	35.1
28	24	650	M	W	7	HFOV	21	23.9	32.1	36.2	7.7	0.1	68.3
29	24	650	M	W	7	HFOV	30	27.5	30.6	34.6	7.2	0.1	65.2
30	24	650	M	W	7	HFOV	40	32	28.8	32.6	6.6	0.1	61.4
31	24	650	M	W	7	HFOV	50	36.9	26.8	30.3	6	0.1	57.1
32	24	650	M	W	7	HFOV	60	42	24.7	28	5.3	0	52.7
33	24	650	M	W	7	HFOV	70	47.3	22.5	25.5	4.7	0	48
34	24	650	M	W	7	HFOV	80	52.6	20.3	23	4.1	0	43.3
35	24	650	M	W	7	HFOV	90	57.9	18	20.5	3.6	0	38.5
36	24	650	M	W	7	HFOV	100	63	15.9	18	3.1	0	33.9
37	24	650	M	B	7	HFOV	21	38.7	25.8	28	7.3	0.1	53.8
38	24	650	M	B	7	HFOV	30	43.4	23.9	26	6.6	0.1	49.9
39	24	650	M	B	7	HFOV	40	48.8	21.7	23.6	5.9	0.1	45.3
40	24	650	M	B	7	HFOV	50	54.1	19.5	21.2	5.1	0.1	40.7
41	24	650	M	B	7	HFOV	60	59.4	17.3	18.9	4.4	0	36.2
42	24	650	M	B	7	HFOV	70	64.5	15.2	16.6	3.8	0	31.8
43	24	650	M	B	7	HFOV	80	69.2	13.2	14.4	3	0	27.6
44	24	650	M	B	7	HFOV	90	73.6	11.3	12.4	2.7	0	23.7
45	24	650	M	B	7	HFOV	100	77.5	9.7	10.6	2.2	0	20.3
46	24	650	M	H	7	HFOV	21	28.8	33.4	28.4	9.3	0.1	61.8
47	24	650	M	H	7	HFOV	30	32.9	31.6	26.8	8.6	0.1	58.4
48	24	650	M	H	7	HFOV	40	37.8	29.4	24.9	7.7	0.1	54.3
49	24	650	M	H	7	HFOV	50	43	27	23	6.9	0.1	50
50	24	650	M	H	7	HFOV	60	48.4	24.6	20.9	6.1	0	45.5
51	24	650	M	H	7	HFOV	70	53.7	22.1	18.8	5.4	0	40.9
52	24	650	M	H	7	HFOV	80	59	19.6	16.7	4.6	0	36.3
53	24	650	M	H	7	HFOV	90	64.1	17.3	14.7	3.9	0	32
54	24	650	M	H	7	HFOV	100	68.9	15	12.8	3.3	0	27.8
55	24	600	F	W	7	SIMV	21	16.1	29.1	37.2	16.7	1	66.3
56	24	600	F	W	7	SIMV	30	19	28.3	36.2	15.8	0.8	64.5
57	24	600	F	W	7	SIMV	40	22.5	27.2	34.8	14.8	0.6	62
58	24	600	F	W	7	SIMV	50	26.6	25.9	33.2	13.7	0.5	59.1
59	24	600	F	W	7	SIMV	60	31.1	24.5	31.4	12.6	0.4	55.9
60	24	600	F	W	7	SIMV	70	35.9	22.9	29.4	11.5	0.3	52.3
61	24	600	F	W	7	SIMV	80	41	21.2	27.2	10.3	0.2	48.4
62	24	600	F	W	7	SIMV	90	46.4	19.4	24.9	9.2	0.2	44.3
63	24	600	F	W	7	SIMV	100	51.8	17.5	22.5	8	0.1	40
64	24	600	F	B	7	SIMV	21	27.4	24.5	30.1	16.6	1.3	54.6
65	24	600	F	B	7	SIMV	30	31.6	23.3	28.7	15.4	1.1	52
66	24	600	F	B	7	SIMV	40	36.5	21.8	26.8	14	0.8	48.6
67	24	600	F	B	7	SIMV	50	41.7	20.2	24.8	12.6	0.6	45
68	24	600	F	B	7	SIMV	60	47.2	18.4	22.7	11.2	0.5	41.1
69	24	600	F	B	7	SIMV	70	52.6	16.6	20.5	9.8	0.4	37.1
70	24	600	F	B	7	SIMV	80	58	14.8	18.3	8.5	0.3	33.1
71	24	600	F	B	7	SIMV	90	63.2	13.1	16.2	7.3	0.2	29.3
72	24	600	F	B	7	SIMV	100	68.2	11.4	14.1	6.2	0.1	25.5
73	24	650	F	H	7	SIMV	21	19.4	30.3	29.1	20.1	1.2	59.4
74	24	650	F	H	7	SIMV	30	22.7	29.3	28.1	18.9	0.9	57.4
75	24	650	F	H	7	SIMV	40	26.8	28	26.9	17.6	0.8	54.9
76	24	650	F	H	7	SIMV	50	31.4	26.5	25.4	16.1	0.6	51.9
77	24	650	F	H	7	SIMV	60	36.3	24.8	23.8	14.7	0.5	48.6
78	24	650	F	H	7	SIMV	70	41.5	22.9	22	13.2	0.4	44.9
79	24	650	F	H	7	SIMV	80	46.9	20.9	20.2	11.7	0.3	41.1
80	24	650	F	H	7	SIMV	90	52.3	18.9	18.2	10.3	0.2	37.1
81	24	650	F	H	7	SIMV	100	57.7	16.9	16.3	8.9	0.2	33.2
82	24	600	F	W	7	HFOV	21	24.6	28.9	37.3	9.1	0.1	66.2
83	24	600	F	W	7	HFOV	30	28.3	27.5	35.5	8.5	0.1	63
84	24	600	F	W	7	HFOV	40	32.9	25.9	33.4	7.7	0.1	59.3
85	24	600	F	W	7	HFOV	50	37.8	24.1	31.1	7	0.1	55.2
86	24	600	F	W	7	HFOV	60	43	22.1	28.6	6.3	0.1	50.7
87	24	600	F	W	7	HFOV	70	48.3	20.1	26	5.5	0	46.1
88	24	600	F	W	7	HFOV	80	53.6	18.1	23.4	4.8	0	41.5
89	24	600	F	W	7	HFOV	90	58.9	16.1	20.8	4.2	0	36.9
90	24	600	F	W	7	HFOV	100	64	14.1	18.3	3.6	0	32.4
91	24	600	F	B	7	HFOV	21	39.6	23	28.6	8.6	0.2	51.6
92	24	600	F	B	7	HFOV	30	44.3	21.3	26.5	7.7	0.1	47.8
93	24	600	F	B	7	HFOV	40	49.7	19.3	24	6.8	0.1	43.3
94	24	600	F	B	7	HFOV	50	55.1	17.3	21.6	6	0.1	38.9
95	24	600	F	B	7	HFOV	60	60.3	15.4	19.1	5.1	0.1	34.5
96	24	600	F	B	7	HFOV	70	65.3	13.5	16.8	4.4	0	30.3
97	24	600	F	B	7	HFOV	80	70	11.7	14.6	3.7	0	26.3
98	24	600	F	B	7	HFOV	90	74.4	10	12.5	3.1	0	22.5
99	24	600	F	B	7	HFOV	100	78.2	8.5	10.7	2.5	0	19.2
100	24	650	F	H	7	HFOV	21	29.6	30.1	29.2	11	0.2	59.3
101	24	650	F	H	7	HFOV	30	33.8	28.4	27.5	10.1	0.1	55.9
102	24	650	F	H	7	HFOV	40	38.8	26.4	25.6	9.1	0.1	52
103	24	650	F	H	7	HFOV	50	44.1	24.2	23.5	8.1	0.1	47.7
104	24	650	F	H	7	HFOV	60	49.4	22	21.3	7.2	0.1	43.3
105	24	650	F	H	7	HFOV	70	54.8	19.7	19.2	6.3	0	38.9
106	24	650	F	H	7	HFOV	80	60.1	17.5	17	5.4	0	34.5
107	24	650	F	H	7	HFOV	90	65.1	15.3	14.9	4.6	0	30.2
108	24	650	F	H	7	HFOV	100	69.8	13.3	13	3.9	0	26.3
